# Supplementary material for: Baseline BMI is associated with clinical symptom improvements in first-episode schizophrenia: a longitudinal study
Source: Front Pharmacol. 2023 Nov 9;14:1264591. doi: 10.3389/fphar.2023.1264591 (PMC10670888; doi:10.3389/fphar.2023.1264591)
Supplement: Supplementary file 1 [file Table1.XLSX]

## Sheet: Sheet1
Supplementary Tables
Table 1 Demographic characteristics and clinical data in all patients
Sex male:female=128:113
	N	Min.	Max.	Mean	SD.
Age (years)	241	16	53	27.6183	9.21341
Education	240	0	20	8.8875	3.98426
BMI	241	11.6219	35.8177	21.3226	3.36322
P subscore	241	7	42	21.8257	6.27783
N subscore	241	7	42	18.7801	6.78888
G subscore	241	16	81	35.4979	9.61905
PANSS total score	241	44	145	75.9378	17.3321
Table 2 Demographic characteristics and clinical data in patients without underweight
Sex male:female=117:96
	N	Min.	Max.	Mean	SD.
Age (years)	213	16	53	28.3521	9.26868
Education	212	0	20	8.94811	3.94418
BMI	213	17.9089	35.8177	21.9097	3.09971
P subscore	213	7	42	21.7183	6.33689
N subscore	213	7	42	18.493	6.81606
G subscore	213	16	81	35.3756	9.49527
PANSS total score	213	44	145	75.4366	17.1005
Table 3 Correlations between BMI and improvements in clinical symptoms in patients without underweight
		BMI	P reductions	N reductions	G reductions	PANS total score redcutions
BMI	Pearson	1	0.125714	-.154*	0.0764802	0.0467754
	Sig.		0.0670682	0.0245099	0.26646	0.497126
	N	213	213	213	213	213
P reductions	Pearson	0.125714	1	.383**	.742**	.843**
	Sig.	0.0670682		7.74708e-09	1.8782e-38	1.14677e-58
	N	213	213	213	213	213
N reductions	Pearson	-.154*	.383**	1	.596**	.741**
	Sig.	0.0245099	7.74708e-09		7.68365e-22	2.39617e-38
	N	213	213	213	213	213
G reductions	Pearson	0.0764802	.742**	.596**	1	.942**
	Sig.	0.26646	1.8782e-38	7.68365e-22		2.33175e-102
	N	213	213	213	213	213
PANS total score redcutions	Pearson	0.0467754	.843**	.741**	.942**	1
	Sig.	0.497126	1.14677e-58	2.39617e-38	2.33175e-102
	N	213	213	213	213	213
*. P<0.05.
**. P<0.01.
Table 4 Correlations between BMI and improvements in clinical symptoms in all patients
		BMI	P reductions	N reductions	G reductions	PANS total score redcutions
BMI	Pearson	1	0.118667	-.137*	0.0917315	0.0575755
	Sig.		0.0658964	0.0329698	0.15571	0.373518
	N	241	241	241	241	241
P reductions	Pearson	0.118667	1	.400**	.732**	.846**
	Sig.	0.0658964		1.09142e-10	1.1209e-41	3.70196e-67
	N	241	241	241	241	241
N reductions	Pearson	-.137*	.400**	1	.582**	.740**
	Sig.	0.0329698	1.09142e-10		3.17167e-23	4.64634e-43
	N	241	241	241	241	241
G reductions	Pearson	0.0917315	.732**	.582**	1	.936**
	Sig.	0.15571	1.1209e-41	3.17167e-23		1.5357e-110
	N	241	241	241	241	241
PANS total score redcutions	Pearson	0.0575755	.846**	.740**	.936**	1
	Sig.	0.373518	3.70196e-67	4.64634e-43	1.5357e-110
	N	241	241	241	241	241
*. P<0.05.
**. P<0.01.
Table 5 Regression analysis of associations between BMI and negative symptom improvements in patients without underweight
Model summary
Model summary	R	R square	Adjusted R square	Std.Error of the Estimate
1	.207a	0.0426811	0.0241822	6.08705
a. Predictors: (Constant), Education, sex, BMI, age。
Coefficientsa
Model		Unstandardized Coefficients		Standardized Coefficients	t	Sig.
		B	Std.Error	Beta
1	(Constant)	8.11354	3.41385		2.37665	0.018382
	BMI	-0.308089	0.136787	-0.155312	-2.25233	0.0253508
	Sex	-0.00912299	0.0461918	-0.0137549	-0.197502	0.843628
	Age	0.69663	0.845435	0.0564073	0.82399	0.410893
	Education	0.194487	0.106736	0.124487	1.82214	0.0698768
a. Dependent variable: improvements in negative symptoms
Table 6 Regression analysis of associations between BMI and negative symptom improvements in all patients
Model summary
Model summary	R	R square	Adjusted R square	Std.Error of the Estimate
1	.204a	0.0416261	0.0251024	5.95345
a. Predictors: (Constant), Education, sex, BMI, age。
Coefficientsa
Model		Unstandardized Coefficients		Standardized Coefficients	t	Sig.
		B	Std.Error	Beta
1	(Constant)	6.55257	2.88929		2.26788	0.0242453
	BMI	-0.261989	0.117749	-0.146957	-2.22498	0.0270324
	Sex	0.0112784	0.0430907	0.0173384	0.261736	0.793754
	Age	0.368786	0.769402	0.0307147	0.479316	0.63216
	Education	0.23336	0.0965565	0.154814	2.41682	0.0164195
a. Dependent variable: improvements in negative symptoms

## Sheet: Sheet2
						BMI	P reductions	N reductions	G reductions	PANS total score redcutions
				BMI	Pearson	1	0.125714	-.154*	0.0764802	0.0467754
					Sig.		0.0670682	0.0245099	0.26646	0.497126
					N	213	213	213	213	213
				P reductions	Pearson	0.125714	1	.383**	.742**	.843**
					Sig.	0.0670682		7.74708e-09	1.8782e-38	1.14677e-58
					N	213	213	213	213	213
				N reductions	Pearson	-.154*	.383**	1	.596**	.741**
					Sig.	0.0245099	7.74708e-09		7.68365e-22	2.39617e-38
					N	213	213	213	213	213
				G reductions	Pearson	0.0764802	.742**	.596**	1	.942**
					Sig.	0.26646	1.8782e-38	7.68365e-22		2.33175e-102
					N	213	213	213	213	213
				PANS total score redcutions	Pearson	0.0467754	.843**	.741**	.942**	1
					Sig.	0.497126	1.14677e-58	2.39617e-38	2.33175e-102
					N	213	213	213	213	213
				*. P<0.05.
				**. P<0.01.
